# Supplementary material for: High, in Contrast to Low Levels of Acute Stress Induce Depressive-like Behavior by Involving Astrocytic, in Addition to Microglial P2X7 Receptors in the Rodent Hippocampus
Source: Int J Mol Sci. 2022 Feb 8;23(3):1904. doi: 10.3390/ijms23031904 (PMC8836505; doi:10.3390/ijms23031904)
Supplement: Supplementary file 1 [file ijms-23-01904-s001.zip]

Archive with 1 entries (1 files):
- ijms-1506994-supplementary.pdf
